# Supplementary material for: New Rare Triterpene Glycosides from Pacific Sun Star, Solaster pacificus, and Their Anticancer Activity
Source: Mar Drugs. 2023 Dec 28;22(1):19. doi: 10.3390/md22010019 (PMC10820528; doi:10.3390/md22010019)
Supplement: Supplementary file 1 [file marinedrugs-22-00019-s001.zip]

Archive with 1 entries (1 files):
- marinedrugs-2786862-Supplementary material_Malyarenko_MD_2023_clean.pdf
